# Supplementary material for: Brow and Masticatory Muscle Activity Senses Subjective Hedonic Experiences during Food Consumption
Source: Nutrients. 2021 Nov 24;13(12):4216. doi: 10.3390/nu13124216 (PMC8708739; doi:10.3390/nu13124216)
Supplement: Supplementary file 1 [file nutrients-13-04216-s001.zip]

Archive with 1 entries (1 files):
- nutrients-1443921-supplementary.pdf
